# Supplementary material for: Revision of three camaenid and one bradybaenid species (Gastropoda, Stylommatophora) from China based on morphological and molecular data, with description of a new bradybaenid subspecies from Inner Mongolia, China
Source: Zookeys. 2014 Jan 22;(372):1–16. doi: 10.3897/zookeys.372.6581 (PMC3909801; doi:10.3897/zookeys.372.6581)
Supplement: XML Treatment for Satsuma mellea stenozona [file zookeys.372.6581-treatment1.xml]

<!DOCTYPE tp:taxon-treatment
  PUBLIC "-//TaxonX//DTD Taxonomic Treatment Publishing DTD v0 20100105//EN" "tax-treatment-NSO.dtd">
<tp:taxon-treatment xmlns:tp="http://www.plazi.org/taxpub"><tp:treatment-meta><mixed-citation publication-type="journal"><person-group><name><surname>Wang</surname><given-names>Pei</given-names></name><name><surname>Xiao</surname><given-names>Qiong</given-names></name><name><surname>Zhou</surname><given-names>Wei-Chuan</given-names></name><name><surname>Hwang</surname><given-names>Chung-Chi</given-names></name></person-group><article-title>Revision of three camaenid and one bradybaenid species (Gastropoda, Stylommatophora) from China based on morphological and molecular data, with description of a new bradybaenid subspecies from Inner Mongolia, China</article-title><source>Zookeys</source><day>22</day><month>1</month><year>2014</year><volume>2014</volume><issue>372</issue><fpage>1</fpage><lpage>16</lpage><pub-id pub-id-type="doi">10.3897/zookeys.372.6581</pub-id></mixed-citation></tp:treatment-meta><tp:nomenclature><tp:taxon-name>
                            <tp:taxon-name-part taxon-name-part-type="genus">Satsuma</tp:taxon-name-part>
                            <tp:taxon-name-part taxon-name-part-type="species">mellea</tp:taxon-name-part>
                            <tp:taxon-name-part taxon-name-part-type="subspecies">stenozona</tp:taxon-name-part>
                            <object-id xmlns:xlink="http://www.w3.org/1999/xlink" xlink:type="simple">http://species-id.net/wiki/Satsuma_mellea_stenozona</object-id>
                        </tp:taxon-name><tp:taxon-authority>(Moellendorff, 1884)</tp:taxon-authority><xref ref-type="fig" rid="F2">Figs 2A</xref><xref ref-type="fig" rid="F3">; 3A</xref><xref ref-type="fig" rid="F4">; 4A</xref><tp:nomenclature-citation-list><tp:nomenclature-citation><tp:taxon-name>Helix stenozona</tp:taxon-name><comment> Moellendorff, 1884: 385, pl. 9, figs 5–6.</comment></tp:nomenclature-citation><tp:nomenclature-citation><tp:taxon-name>Euhadra stenozona</tp:taxon-name><comment>, Pilsbry, 1890: 119, pl. 27, figs 4–5; Pilsbry, 1895: 214.</comment></tp:nomenclature-citation><tp:nomenclature-citation><tp:taxon-name>Bradybaena stenozona</tp:taxon-name><comment>, Yen, 1939: 132, pl. 13, fig. 53.</comment></tp:nomenclature-citation><!--PageBreak--><tp:nomenclature-citation><tp:taxon-name>Ganesella citrina</tp:taxon-name><comment> Zilch, 1940: 113–118, pl. 7, fig. 4; 1966: 208, Pl. 5, fig. 26.</comment></tp:nomenclature-citation><tp:nomenclature-citation><tp:taxon-name>Ganesella stenozona</tp:taxon-name><comment>, Zilch, 1966: 209, pl. 5, fig. 25.</comment></tp:nomenclature-citation><tp:nomenclature-citation><tp:taxon-name>Bradybaena (Bradybaena) stenozona</tp:taxon-name><comment>, Wu, 1999: 99–100, figs 6.52–14, pl. 11B; <xref ref-type="bibr" rid="B7">Chen and Zhang 2004</xref>: 140–142, fig. 105.</comment></tp:nomenclature-citation><tp:nomenclature-citation><tp:taxon-name>Satsuma stenozona</tp:taxon-name><comment>, Zhou et al., 2011: 52, fig. 1.</comment></tp:nomenclature-citation></tp:nomenclature-citation-list></tp:nomenclature><tp:treatment-sec sec-type="Type lo cality"><title>Type lo cality.</title><p>Fuzhou (<named-content xmlns:xlink="http://www.w3.org/1999/xlink" content-type="dwc:verbatimCoordinates" xlink:type="simple">26°5'N, 119°18'E</named-content>), China.</p></tp:treatment-sec><tp:treatment-sec sec-type="Material examined"><title>Material examined.</title><p><italic><tp:taxon-name>Bradybaena stenozona</tp:taxon-name></italic>: Fuzhou, Fujian, Lectotype (SMF 8833), paralectotype (SMF 8832); National Forest Park of Fuzhou, Fujian (May 6, 2007, <named-content xmlns:xlink="http://www.w3.org/1999/xlink" content-type="dwc:verbatimCoordinates" xlink:type="simple">26°09'50.36"N, 119°16'55"E</named-content>; FJIQBC 18220–18237); Drum Mountain of Fuzhou, Fujian (Oct. 16, 2010, <named-content xmlns:xlink="http://www.w3.org/1999/xlink" content-type="dwc:verbatimCoordinates" xlink:type="simple">26°03'26"N, 119°24'2"E</named-content>; FJIQBC 18238–18245); YuHua Hole of Jiangle, Fujian (Jun. 1, 2007, <named-content xmlns:xlink="http://www.w3.org/1999/xlink" content-type="dwc:verbatimCoordinates" xlink:type="simple">26°41'59"N, 117°30'55"E</named-content>, FJIQBC 18146–18250). <italic><tp:taxon-name>Ganesella citrina</tp:taxon-name></italic>: Guadun, Wuyi Mountain, Fujian, Holotype (SMF 47228), paratypes (SMF 47229); Wuyi Mountain, Fujian (Oct. 12, 2010, <named-content xmlns:xlink="http://www.w3.org/1999/xlink" content-type="dwc:verbatimCoordinates" xlink:type="simple">27°39'2"N, 117°58'01"E</named-content>, FJIQBC 18251–18255).</p></tp:treatment-sec><tp:treatment-sec sec-type="Shell"><title>Shell.</title><p>Dextral,medium sized, about 14.5 mm in height, 21.0 mm in width, thin but solid, straw colored, glossy; 5 <sup>1</sup>/<sub>2</sub> whorls. Apex obtuse. Suture deep. Spire low conical, slowly increasing, slightly convex. Body whorl fast expanding, convex, with weakly angulated margin. Periphery bluntly angulated with red-brown peripheral band, extending from apex to columellar lip. Whorls slightly descending at the front. Surface with oblique, curved growth lines, and staggered, delicate spiral lines. Aperture diagonal and round to lunate. Peristome white, slightly expanded and reflected. Inner lip with thin callus only. Basal lip curved. Columellar lip margin slightly expanded. Umbilicus open, small.</p></tp:treatment-sec><tp:treatment-sec sec-type="Reproductive system"><title>Reproductive system.</title><p>Penis slender, with a short penial caecum near the penis retractor. Epiphallus as wide as penis, half as long as penis. Flagellum short, about 1/5 of length of epiphallus. Penis retractor muscle thin and long. Vas deferens short. Free oviduct moderately long, slightly inflated. Vagina short. Pedunculus of bursa copulatrix inflated at base, fusiform. Bursa copulatrix oval.</p></tp:treatment-sec><tp:treatment-sec sec-type="Ecology"><title>Ecology.</title><p>One of the collected sites, Yuhua Hole, Jiangle, Fujian belongs to a Karst land form (limestone), all others are on Danxia land forms (acidic soil). Snails generally live under rotten branches and fallen leaves in forests, and actively crawl on trees during rainy seasons. Population density is generally not high in these locations. In Fuzhou, snails become active in early April, brisk in May and June, lie dormant in the soil by the end of October; juveniles and eggs aestivate during winter. Newly hatched snails will grow into adult in 7–8 months, then mate and spawn, about 100–200 eggs at once. Eggs are large, 1.5–2.0 mm in diameter.</p></tp:treatment-sec><tp:treatment-sec sec-type="Remark"><title>Remark.</title><p>This species has been placed in <italic><tp:taxon-name>Bradybaena</tp:taxon-name></italic> for a long time. Based on a study of the types, <xref ref-type="bibr" rid="B46">Zilch (1966)</xref> transferred it to the genus <italic><tp:taxon-name>Ganesella</tp:taxon-name></italic>, assuming a close relationship with <italic><tp:taxon-name>Ganesella mellea mellea</tp:taxon-name></italic> (Pfeiffer, 1866) (=<italic><tp:taxon-name>Satsuma mellea</tp:taxon-name></italic>) from Taiwan and <italic><tp:taxon-name>Ganesella citrina</tp:taxon-name></italic> Zilch, 1940 from Wuyi Mountain. However, his classification was not refuted subsequently (<xref ref-type="bibr" rid="B38">Wu 1999</xref>; <xref ref-type="bibr" rid="B7">Chen and Zhang 2004</xref>). Eventually, this species was classified as a member of the genus <italic><tp:taxon-name>Satsuma</tp:taxon-name></italic> by <xref ref-type="bibr" rid="B41">Zhou et al. (2011)</xref> for a lack of accessory sac as well as mucous gland, but the authors didn’t provide any molecular evidence.</p><!--PageBreak--><!--PageBreak--><p>In the present study, the phylogenetic analyses based on <italic>COI</italic> showed close phylogenetic relationships and short genetic distances between specimens identified as <italic><tp:taxon-name>Satsuma stenozona</tp:taxon-name></italic>, <italic><tp:taxon-name>Ganesella citrina</tp:taxon-name></italic> and <italic><tp:taxon-name>Satsuma mellea</tp:taxon-name></italic> (<xref ref-type="fig" rid="F5">Fig. 5</xref>). The shell features of <italic><tp:taxon-name>Satsuma stenozona</tp:taxon-name></italic> from Fuzhou and <italic><tp:taxon-name>Ganesella citrina</tp:taxon-name></italic> from Wuyi Mountain do not reveal obvious differences. The differences mentioned by <xref ref-type="bibr" rid="B44">Zilch (1940)</xref>, such as the shell dimensions and color bands, are mere variations between individuals and populations. The molecular phylogeny also indicated that <italic><tp:taxon-name>Satsuma stenozona</tp:taxon-name></italic> and <italic><tp:taxon-name>Ganesella citrina</tp:taxon-name></italic> were sister taxa. Therefore, we consider <italic><tp:taxon-name>Ganesella citrina</tp:taxon-name></italic> a synonym of <italic><tp:taxon-name>Satsuma stenozona</tp:taxon-name></italic>. <italic><tp:taxon-name>Satsuma mellea</tp:taxon-name></italic> and <italic><tp:taxon-name>Satsuma stenozona</tp:taxon-name></italic> may be considered as geographical races of the same species for the rather low amounts of morphological and molecular difference (<xref ref-type="bibr" rid="B4">Chang 1981</xref>; <xref ref-type="bibr" rid="B41">Zhou et al. 2011</xref>). Hence, we classified <italic><tp:taxon-name>Satsuma stenozona</tp:taxon-name></italic> as a subspecies of <italic><tp:taxon-name>Satsuma mellea</tp:taxon-name></italic>.</p><fig id="F2" position="float" orientation="portrait"><label>Figure 2.</label><caption><p>Photographs of shells. <bold>A</bold> <italic><tp:taxon-name>Satsuma mellea stenozona</tp:taxon-name></italic> (Moellendorff, 1884) (FJIQBC 18221, Fuzhou, China) <bold>B</bold> <italic><tp:taxon-name>Satsuma meridionalis</tp:taxon-name></italic> (Moellendorff, 1884) (FJIQBC 18415, Guangdong, China) <bold>C</bold> <italic><tp:taxon-name>Satsuma uncopila</tp:taxon-name></italic> (Heude, 1882) (FJIQBC 18417, Hangzhou, China) <bold>D</bold> <italic><tp:taxon-name>Bradybaena virgo virgo</tp:taxon-name></italic> (Pilsbry, 1927) (FJIQBC 18432, Haerbin, China) <bold>E</bold> <italic><tp:taxon-name>Bradybaena virgo mongolia</tp:taxon-name></italic> subsp. n. (Holotype, FJIQBC 18466, Inner Mongolia, China).</p></caption><graphic xmlns:xlink="http://www.w3.org/1999/xlink" xlink:href="ZooKeys-372-001-g002.jpg" position="float" orientation="portrait" xlink:type="simple"/></fig><fig id="F3" position="float" orientation="portrait"><label>Figure 3.</label><caption><p>Ecological photographs of snails. <bold>A</bold> <italic><tp:taxon-name>Satsuma mellea stenozona</tp:taxon-name></italic> (Moellendorff, 1884) (National Forest Park, Fuzhou, Fujian) <bold>B</bold> <italic><tp:taxon-name>Satsuma meridionalis</tp:taxon-name></italic> (Moellendorff, 1884) (Luofu Mountain, Guangdong) <bold>C</bold> <italic><tp:taxon-name>Satsuma uncopila</tp:taxon-name></italic> (Heude, 1882) (Lingshan Hole, Hangzhou, Zhejiang).</p></caption><graphic xmlns:xlink="http://www.w3.org/1999/xlink" xlink:href="ZooKeys-372-001-g003.jpg" position="float" orientation="portrait" xlink:type="simple"/></fig><fig id="F4" position="float" orientation="portrait"><label>Figure 4.</label><caption><p>Reproductive system. <bold>A</bold> <italic><tp:taxon-name>Satsuma mellea stenozona</tp:taxon-name></italic> (Moellendorff, 1884) (FJIQBC 18237, Fuzhou, China) <bold>B</bold> <italic><tp:taxon-name>Satsuma meridionalis</tp:taxon-name></italic> (Moellendorff, 1884) (FJIQBC 18416, Guangdong, China) <bold>C</bold> <italic><tp:taxon-name>Satsuma uncopila</tp:taxon-name></italic> (Heude, 1882) (FJIQBC 18423, Hangzhou, China) <bold>D</bold> <italic><tp:taxon-name>Bradybaena virgo virgo</tp:taxon-name></italic> (Pilsbry, 1927) (FJIQBC 18462, Haerbin, China) <bold>E</bold> <italic><tp:taxon-name>Bradybaena virgo mongolia</tp:taxon-name></italic> subsp. n. (Paratype, FJIQBC 18471, Inner Mongolia, China).</p></caption><graphic xmlns:xlink="http://www.w3.org/1999/xlink" xlink:href="ZooKeys-372-001-g004.jpg" position="float" orientation="portrait" xlink:type="simple"/></fig><fig id="F5" position="float" orientation="portrait"><label>Figure 5.</label><caption><p>Phylogenetic tree inferred by maximum likelihood (ML) method based on <italic>COI</italic> gene. The tree is rooted with <italic><tp:taxon-name>Cornu aspersum</tp:taxon-name></italic> (Müller, 1774). Numbers near the nodes represent bootstrap values.</p></caption><graphic xmlns:xlink="http://www.w3.org/1999/xlink" xlink:href="ZooKeys-372-001-g005.jpg" position="float" orientation="portrait" xlink:type="simple"/></fig></tp:treatment-sec><ref-list><ref id="B7"><mixed-citation xmlns:xlink="http://www.w3.org/1999/xlink" xlink:type="simple"><person-group><name name-style="western"><surname>Chen</surname><given-names>DN</given-names></name><name name-style="western"><surname>Zhang</surname><given-names>GQ</given-names></name></person-group> (<year>2004</year>) <article-title>Fauna Sinica (Mollusca: Gastropoda: Stylommatophora: Bradybaenidae).</article-title><publisher-name>Science Press</publisher-name>, <publisher-loc>Beijing</publisher-loc>, <fpage>140</fpage>–<lpage>142</lpage>.</mixed-citation></ref><ref id="B46"><mixed-citation xmlns:xlink="http://www.w3.org/1999/xlink" xlink:type="simple"><person-group><name name-style="western"><surname>Zilch</surname><given-names>A</given-names></name></person-group> (<year>1966</year>) <article-title>Die Typen und Typoid des Natur-Museums Senckenberg, 34: Mollusca, Camaenidae (4).</article-title><source>Archiv füer Molluskenkunde</source><volume>95</volume>: <fpage>197</fpage>-<lpage>223</lpage>.</mixed-citation></ref><ref id="B38"><mixed-citation xmlns:xlink="http://www.w3.org/1999/xlink" xlink:type="simple"><person-group><name name-style="western"><surname>Wu</surname><given-names>M</given-names></name></person-group> (<year>1999</year>) <article-title>Systematic study of the family Bradybaenidae in China (Gastropoda: Stylommatophora).</article-title><comment>PhD thesis</comment>, <publisher-name>Institute of Zoology, Chinese Academy of Sciences</publisher-name>, <publisher-loc>Beijing, China</publisher-loc>.</mixed-citation></ref><ref id="B41"><mixed-citation xmlns:xlink="http://www.w3.org/1999/xlink" xlink:type="simple"><person-group><name name-style="western"><surname>Zhou</surname><given-names>WC</given-names></name><name name-style="western"><surname>Xiao</surname><given-names>Q</given-names></name><name name-style="western"><surname>Chen</surname><given-names>DN</given-names></name><name name-style="western"><surname>Hwang</surname><given-names>CC</given-names></name></person-group> (<year>2011</year>) <article-title><italic>Plectotropis yonganensis</italic> sp. nov. (Gastropoda: Bradybaenidae) from China, with revision of two Chinese camaenid species (Gastropoda: Camaenidae).</article-title><source>Zootaxa</source><volume>2929</volume>: <fpage>51</fpage>-<lpage>56</lpage>.</mixed-citation></ref><ref id="B44"><mixed-citation xmlns:xlink="http://www.w3.org/1999/xlink" xlink:type="simple"><person-group><name name-style="western"><surname>Zilch</surname><given-names>A</given-names></name></person-group> (<year>1940</year>) <article-title>Landschnecken aus Fukien (China).</article-title><source>Archiv füer Molluskenkunde</source><volume>72</volume>(<issue>4</issue>): <fpage>113</fpage>-<lpage>118</lpage>.</mixed-citation></ref><ref id="B4"><mixed-citation xmlns:xlink="http://www.w3.org/1999/xlink" xlink:type="simple"><person-group><name name-style="western"><surname>Chang</surname><given-names>KM</given-names></name></person-group> (<year>1981</year>) <article-title>Anatomy of <italic>Coniglobus mellea</italic> (Pfeiffer, 1865) from Taiwan (Pulmonata: Camaenidae).</article-title><source>Bulletin of Malacology</source><volume>8</volume>: <fpage>27</fpage>-<lpage>32</lpage>.</mixed-citation></ref></ref-list></tp:taxon-treatment>
