# Supplementary material for: Revision of three camaenid and one bradybaenid species (Gastropoda, Stylommatophora) from China based on morphological and molecular data, with description of a new bradybaenid subspecies from Inner Mongolia, China
Source: Zookeys. 2014 Jan 22;(372):1–16. doi: 10.3897/zookeys.372.6581 (PMC3909801; doi:10.3897/zookeys.372.6581)
Supplement: XML Treatment for Satsuma meridionalis [file zookeys.372.6581-treatment2.xml]

<!DOCTYPE tp:taxon-treatment
  PUBLIC "-//TaxonX//DTD Taxonomic Treatment Publishing DTD v0 20100105//EN" "tax-treatment-NSO.dtd">
<tp:taxon-treatment xmlns:tp="http://www.plazi.org/taxpub"><tp:treatment-meta><mixed-citation publication-type="journal"><person-group><name><surname>Wang</surname><given-names>Pei</given-names></name><name><surname>Xiao</surname><given-names>Qiong</given-names></name><name><surname>Zhou</surname><given-names>Wei-Chuan</given-names></name><name><surname>Hwang</surname><given-names>Chung-Chi</given-names></name></person-group><article-title>Revision of three camaenid and one bradybaenid species (Gastropoda, Stylommatophora) from China based on morphological and molecular data, with description of a new bradybaenid subspecies from Inner Mongolia, China</article-title><source>Zookeys</source><day>22</day><month>1</month><year>2014</year><volume>2014</volume><issue>372</issue><fpage>1</fpage><lpage>16</lpage><pub-id pub-id-type="doi">10.3897/zookeys.372.6581</pub-id></mixed-citation></tp:treatment-meta><tp:nomenclature><tp:taxon-name>
                            <tp:taxon-name-part taxon-name-part-type="genus">Satsuma</tp:taxon-name-part>
                            <tp:taxon-name-part taxon-name-part-type="species">meridionalis</tp:taxon-name-part>
                            <object-id xmlns:xlink="http://www.w3.org/1999/xlink" xlink:type="simple">http://species-id.net/wiki/Satsuma_meridionalis</object-id>
                        </tp:taxon-name><tp:taxon-authority>(Moellendorff, 1884)</tp:taxon-authority><tp:taxon-status xmlns:xlink="http://www.w3.org/1999/xlink" xlink:type="simple">comb. n.</tp:taxon-status><xref ref-type="fig" rid="F2">Figs 2B</xref><xref ref-type="fig" rid="F3">; 3B</xref><xref ref-type="fig" rid="F4">; 4B</xref><tp:nomenclature-citation-list><tp:nomenclature-citation><tp:taxon-name>Helix fortunei</tp:taxon-name><comment> var. <italic>meridionalis</italic> Moellendorff, 1884: 327, pl. 7, fig. 5.</comment></tp:nomenclature-citation><tp:nomenclature-citation><tp:taxon-name>Helix (Dorcasia) fortunei</tp:taxon-name><comment> var. <italic>meridionalis</italic>, Tryon, 1887: 208, pl. 47, fig. 51.</comment></tp:nomenclature-citation><tp:nomenclature-citation><tp:taxon-name>Helix (Euhadra) fortunei</tp:taxon-name><comment> var. <italic>meridionalis</italic>, Pilsbry, 1890: pl. 15, figs 69–70.</comment></tp:nomenclature-citation><tp:nomenclature-citation><tp:taxon-name>Eulota (Eulota) fortunei</tp:taxon-name><comment> var. <italic>meridionalis</italic>, Pilsbry, 1895: 204.</comment></tp:nomenclature-citation><tp:nomenclature-citation><tp:taxon-name>Bradybaena fortunei meridionalis</tp:taxon-name><comment> Yen, 1939: 134, pl. 13, fig. 66.</comment></tp:nomenclature-citation><tp:nomenclature-citation><tp:taxon-name>Bradybaena fortunei submeridionalis</tp:taxon-name><comment> Zilch, 1951: 86; Zilch, 1968: 183.</comment></tp:nomenclature-citation><tp:nomenclature-citation><tp:taxon-name>Bradybaena (Bradybaena) fortunei</tp:taxon-name><comment> Richardson, 1983: 27; Wu, 1999: 83–84, pl. 7B; <xref ref-type="bibr" rid="B7">Chen and Zhang 2004</xref>: 145–146, fig. 111.</comment></tp:nomenclature-citation></tp:nomenclature-citation-list></tp:nomenclature><tp:treatment-sec sec-type="Type locality"><title>Type locality.</title><p>Luofu Mountain, Guangdong (<named-content xmlns:xlink="http://www.w3.org/1999/xlink" content-type="dwc:verbatimCoordinates" xlink:type="simple">23°16'03"N, 114°03'37"E</named-content>), China.</p></tp:treatment-sec><tp:treatment-sec sec-type="Materials examined"><title>Materials examined.</title><p>Luofu Mountain, Lectotype (SMF 9155), paralectotype (SMF 9156); Luofu Mountain, Guangdong (Nov. 3, 2010, <named-content xmlns:xlink="http://www.w3.org/1999/xlink" content-type="dwc:verbatimCoordinates" xlink:type="simple">23°16'03"N, 114°03'37"E</named-content>; FJIQBC 18407–18416).</p></tp:treatment-sec><tp:treatment-sec sec-type="Shell"><title>Shell.</title><p>Sinistral,medium sized; about 11.0 mm in height, 15.2 mm in width, thin but solid, yellowish-brown in color, depressed conic; 5 <sup>1</sup>/<sub>2</sub> whorls. Surface with dense growth lines and weak spiral lines. Spire slightly low conical, slowly increasing, slightly convex. Body whorl fast expanding, quite convex. With slight, slender and dull red band on periphery of body whorl for most specimens. Periphery bluntly angulated. Aperture descending and elliptical. Peristome thin, sharp, slightly reflected. Inner lip with thin callus. Columellar lip short, reflected, slightly covering umbilicus. Umbilicus deep, round, and about 1/5 of width of shell.</p></tp:treatment-sec><tp:treatment-sec sec-type="Reproductive system"><title>Reproductive system.</title><p>Penis thick and short, with an expanded base. Penial caecum short. Epiphallus slender, about 2/3 of length of penis. Flagellum short and small, about 1/10 of length of epiphallus. Penis retractor muscle thick and wide. Vas deferens long and slender. Oviduct thin. Vagina longer than penis, expanding at posterior end. Pedunculus of bursa copulatrix expanding at base. Bursa copulatrix oval.</p><!--PageBreak--></tp:treatment-sec><tp:treatment-sec sec-type="Ecology"><title>Ecology.</title><p>The species usually lives in the wet bushes and grass near farmland, especially on limestone cliffs and in cracks with more humus, or under rotten branches and fallen leaves; occasionally within human settlements. This snail is sensitive to low temperature, aestivates from November to March. Animals often feed on all kinds of crops, especially tender shoot and leaf.</p></tp:treatment-sec><tp:treatment-sec sec-type="Remark"><title>Remark.</title><p>Originallyit was described as variety of <italic><tp:taxon-name>Helix fortunei</tp:taxon-name></italic> (Pfeiffer, 1850) for its uniformly yellowish-corneous color and globularly conic shell shape. Subsequently, <xref ref-type="bibr" rid="B40">Yen (1939)</xref> treated it as the subspecies <italic><tp:taxon-name>Bradybaena fortunei meridionalis</tp:taxon-name></italic>. However, <xref ref-type="bibr" rid="B7">Chen and Zhang (2004)</xref> rejected the subspecies arrangement and syonymized the name <italic>meriodionalis</italic> with <italic><tp:taxon-name>Bradybaena fortunei</tp:taxon-name></italic>. In the current study, we dissected the genitalia of the species, revealing lack of dart sac and mucus gland. Therefore, the species is now recognized as <italic><tp:taxon-name>Satsuma meridionalis</tp:taxon-name></italic> according to shell features, characters of genitalia and the molecular phylogeny (<xref ref-type="fig" rid="F5">Fig. 5</xref>). We are unable to address the systematic relationships with <italic><tp:taxon-name>Bradybaena (Bradybaena) fortunei</tp:taxon-name></italic> from Shanghai for the lack of suitable material.</p></tp:treatment-sec><tp:treatment-sec><!--Section generated to contain objects referenced in tp:taxon-treatment.--><fig id="F2" position="float" orientation="portrait"><label>Figure 2.</label><caption><p>Photographs of shells. <bold>A</bold> <italic><tp:taxon-name>Satsuma mellea stenozona</tp:taxon-name></italic> (Moellendorff, 1884) (FJIQBC 18221, Fuzhou, China) <bold>B</bold> <italic><tp:taxon-name>Satsuma meridionalis</tp:taxon-name></italic> (Moellendorff, 1884) (FJIQBC 18415, Guangdong, China) <bold>C</bold> <italic><tp:taxon-name>Satsuma uncopila</tp:taxon-name></italic> (Heude, 1882) (FJIQBC 18417, Hangzhou, China) <bold>D</bold> <italic><tp:taxon-name>Bradybaena virgo virgo</tp:taxon-name></italic> (Pilsbry, 1927) (FJIQBC 18432, Haerbin, China) <bold>E</bold> <italic><tp:taxon-name>Bradybaena virgo mongolia</tp:taxon-name></italic> subsp. n. (Holotype, FJIQBC 18466, Inner Mongolia, China).</p></caption><graphic xmlns:xlink="http://www.w3.org/1999/xlink" xlink:href="ZooKeys-372-001-g002.jpg" position="float" orientation="portrait" xlink:type="simple"/></fig><fig id="F3" position="float" orientation="portrait"><label>Figure 3.</label><caption><p>Ecological photographs of snails. <bold>A</bold> <italic><tp:taxon-name>Satsuma mellea stenozona</tp:taxon-name></italic> (Moellendorff, 1884) (National Forest Park, Fuzhou, Fujian) <bold>B</bold> <italic><tp:taxon-name>Satsuma meridionalis</tp:taxon-name></italic> (Moellendorff, 1884) (Luofu Mountain, Guangdong) <bold>C</bold> <italic><tp:taxon-name>Satsuma uncopila</tp:taxon-name></italic> (Heude, 1882) (Lingshan Hole, Hangzhou, Zhejiang).</p></caption><graphic xmlns:xlink="http://www.w3.org/1999/xlink" xlink:href="ZooKeys-372-001-g003.jpg" position="float" orientation="portrait" xlink:type="simple"/></fig><fig id="F4" position="float" orientation="portrait"><label>Figure 4.</label><caption><p>Reproductive system. <bold>A</bold> <italic><tp:taxon-name>Satsuma mellea stenozona</tp:taxon-name></italic> (Moellendorff, 1884) (FJIQBC 18237, Fuzhou, China) <bold>B</bold> <italic><tp:taxon-name>Satsuma meridionalis</tp:taxon-name></italic> (Moellendorff, 1884) (FJIQBC 18416, Guangdong, China) <bold>C</bold> <italic><tp:taxon-name>Satsuma uncopila</tp:taxon-name></italic> (Heude, 1882) (FJIQBC 18423, Hangzhou, China) <bold>D</bold> <italic><tp:taxon-name>Bradybaena virgo virgo</tp:taxon-name></italic> (Pilsbry, 1927) (FJIQBC 18462, Haerbin, China) <bold>E</bold> <italic><tp:taxon-name>Bradybaena virgo mongolia</tp:taxon-name></italic> subsp. n. (Paratype, FJIQBC 18471, Inner Mongolia, China).</p></caption><graphic xmlns:xlink="http://www.w3.org/1999/xlink" xlink:href="ZooKeys-372-001-g004.jpg" position="float" orientation="portrait" xlink:type="simple"/></fig><fig id="F5" position="float" orientation="portrait"><label>Figure 5.</label><caption><p>Phylogenetic tree inferred by maximum likelihood (ML) method based on <italic>COI</italic> gene. The tree is rooted with <italic><tp:taxon-name>Cornu aspersum</tp:taxon-name></italic> (Müller, 1774). Numbers near the nodes represent bootstrap values.</p></caption><graphic xmlns:xlink="http://www.w3.org/1999/xlink" xlink:href="ZooKeys-372-001-g005.jpg" position="float" orientation="portrait" xlink:type="simple"/></fig></tp:treatment-sec><ref-list><ref id="B7"><mixed-citation xmlns:xlink="http://www.w3.org/1999/xlink" xlink:type="simple"><person-group><name name-style="western"><surname>Chen</surname><given-names>DN</given-names></name><name name-style="western"><surname>Zhang</surname><given-names>GQ</given-names></name></person-group> (<year>2004</year>) <article-title>Fauna Sinica (Mollusca: Gastropoda: Stylommatophora: Bradybaenidae).</article-title><publisher-name>Science Press</publisher-name>, <publisher-loc>Beijing</publisher-loc>, <fpage>140</fpage>–<lpage>142</lpage>.</mixed-citation></ref><ref id="B40"><mixed-citation xmlns:xlink="http://www.w3.org/1999/xlink" xlink:type="simple"><person-group><name name-style="western"><surname>Yen</surname><given-names>TC</given-names></name></person-group> (<year>1939</year>) <article-title>Die chinesischen land-und Süßwasser-Gastropoden des Natur-Museums Senckenberg.</article-title><source>Abhandlungen der Senckenbergischen Naturforschenden Gesellschaft</source><volume>444</volume>: <fpage>1</fpage>-<lpage>235</lpage>.</mixed-citation></ref></ref-list></tp:taxon-treatment>
