# Supplementary material for: Revision of three camaenid and one bradybaenid species (Gastropoda, Stylommatophora) from China based on morphological and molecular data, with description of a new bradybaenid subspecies from Inner Mongolia, China
Source: Zookeys. 2014 Jan 22;(372):1–16. doi: 10.3897/zookeys.372.6581 (PMC3909801; doi:10.3897/zookeys.372.6581)
Supplement: XML Treatment for Satsuma uncopila [file zookeys.372.6581-treatment3.xml]

<!DOCTYPE tp:taxon-treatment
  PUBLIC "-//TaxonX//DTD Taxonomic Treatment Publishing DTD v0 20100105//EN" "tax-treatment-NSO.dtd">
<tp:taxon-treatment xmlns:tp="http://www.plazi.org/taxpub"><tp:treatment-meta><mixed-citation publication-type="journal"><person-group><name><surname>Wang</surname><given-names>Pei</given-names></name><name><surname>Xiao</surname><given-names>Qiong</given-names></name><name><surname>Zhou</surname><given-names>Wei-Chuan</given-names></name><name><surname>Hwang</surname><given-names>Chung-Chi</given-names></name></person-group><article-title>Revision of three camaenid and one bradybaenid species (Gastropoda, Stylommatophora) from China based on morphological and molecular data, with description of a new bradybaenid subspecies from Inner Mongolia, China</article-title><source>Zookeys</source><day>22</day><month>1</month><year>2014</year><volume>2014</volume><issue>372</issue><fpage>1</fpage><lpage>16</lpage><pub-id pub-id-type="doi">10.3897/zookeys.372.6581</pub-id></mixed-citation></tp:treatment-meta><tp:nomenclature><tp:taxon-name>
                            <tp:taxon-name-part taxon-name-part-type="genus">Satsuma</tp:taxon-name-part>
                            <tp:taxon-name-part taxon-name-part-type="species">uncopila</tp:taxon-name-part>
                            <object-id xmlns:xlink="http://www.w3.org/1999/xlink" xlink:type="simple">http://species-id.net/wiki/Satsuma_uncopila</object-id>
                        </tp:taxon-name><tp:taxon-authority>(Heude, 1882)</tp:taxon-authority><tp:taxon-status xmlns:xlink="http://www.w3.org/1999/xlink" xlink:type="simple">comb. n.</tp:taxon-status><xref ref-type="fig" rid="F2">Figs 2C</xref><xref ref-type="fig" rid="F3">; 3C</xref><xref ref-type="fig" rid="F4">; 4C</xref><tp:nomenclature-citation-list><tp:nomenclature-citation><tp:taxon-name>Helix uncopila</tp:taxon-name><comment> Heude, 1882: 41, pl.16, fig. 16; Moellendorff, 1884: 327.</comment></tp:nomenclature-citation><tp:nomenclature-citation><tp:taxon-name>Helix (Dorcasia) uncopila</tp:taxon-name><comment>, Tryon, 1887: 208, pl. 47, fig. 56.</comment></tp:nomenclature-citation><tp:nomenclature-citation><tp:taxon-name>Eulota uncopila</tp:taxon-name><comment>, Pilsbry, 1895: 204.</comment></tp:nomenclature-citation><tp:nomenclature-citation><tp:taxon-name>Eulota (Eulota) uncopila</tp:taxon-name><comment>, Gude, 1902: 7.</comment></tp:nomenclature-citation><tp:nomenclature-citation><tp:taxon-name>Bradybaena uncopila</tp:taxon-name><comment>, Yen, 1939: 134, pl. 13, fig. 67; Zilch, 1968: 187.</comment></tp:nomenclature-citation><tp:nomenclature-citation><tp:taxon-name>Bradybaena (Bradybaena) uncopila</tp:taxon-name><comment>, Richardson, 1983: 39; Wu, 1999: 101, pl. 11D; <xref ref-type="bibr" rid="B7">Chen and Zhang 2004</xref>: 147–148, fig. 111.</comment></tp:nomenclature-citation></tp:nomenclature-citation-list></tp:nomenclature><tp:treatment-sec sec-type="Type locality"><title>Type locality.</title><p>The Yangtze valley, China.</p></tp:treatment-sec><tp:treatment-sec sec-type="Material examined"><title>Material examined.</title><p>Lingshan Hole, Hangzhou, Zhejiang (Oct. 5, 2011, <named-content xmlns:xlink="http://www.w3.org/1999/xlink" content-type="dwc:verbatimCoordinates" xlink:type="simple">30°07'04"N, 120°02'26"E</named-content>; FJIQBC 18417–18423); Tianmu Mountain, Zhejiang <!--PageBreak-->(May 6, 2011, <named-content xmlns:xlink="http://www.w3.org/1999/xlink" content-type="dwc:verbatimCoordinates" xlink:type="simple">30°20'21"N, 119°23'58"E</named-content>; FJIQBC 18424–18245); Yaolin fairyland, Tonglu, Zhejiang (May 25, 2008, <named-content xmlns:xlink="http://www.w3.org/1999/xlink" content-type="dwc:verbatimCoordinates" xlink:type="simple">29°53'08"N, 119°37'09"E</named-content>, FJIQBC 18426–18428); Shuanglong Hole, Jinhua, Zhejing (May 2, 2009, <named-content xmlns:xlink="http://www.w3.org/1999/xlink" content-type="dwc:verbatimCoordinates" xlink:type="simple">29°12'23"N, 119°37'09"E</named-content>, FJIQBC 18429–18431).</p></tp:treatment-sec><tp:treatment-sec sec-type="Shell"><title>Shell.</title><p>Sinistral,medium sized, about 11.5 mm in height, 16.8 mm in width, thin, fawn colored, conical. Whorls 5. Surface with short and diagonal growth lines, and weak spiral lines. Spire higher. Body whorl fast increasing, expanding but not descending at the front. Periphery smooth, not convex. Apex obtuse. Suture deep. Aperture elliptical. Peristome slightly thickened, reflected, white, occasionally reddish-brown. Columellar lip reflected, slightly covering umbilicus. Umbilicus narrow and small.</p></tp:treatment-sec><tp:treatment-sec sec-type="Reproductive system"><title>Reproductive system.</title><p>Penis long and thicker. Epiphallus slender, about 1/4 of length of penis. Flagellum short, thin, about 1/3 of length of epiphallus. Penis retractor muscle thin, moderately long. Vas deferens short, slender. Oviduct thin, short. Vagina long, gradually expanding towards posterior end. Pedunculus of bursa copulatrix slender, expanding at base. Bursa copulatrix oval.</p></tp:treatment-sec><tp:treatment-sec sec-type="Ecology"><title>Ecology.</title><p>The snail ordinarily lives in the wet bushes and grass on hills, especially in places that are rich in humus, under rotten branches and fallen leaves; also frequently found on limestone cliffs and in cracks.</p></tp:treatment-sec><tp:treatment-sec sec-type="Remark"><title>Remark.</title><p>This species has previously been placed in the family <tp:taxon-name>Bradybaenidae</tp:taxon-name>, but it is here transferred to the <tp:taxon-name>Camaenidae</tp:taxon-name> for the lack of dart sac and mucous gland. Following our phylogenetic analyses, we assign it to the genus <italic><tp:taxon-name>Satsuma</tp:taxon-name></italic> (<xref ref-type="fig" rid="F5">Fig. 5</xref>).</p></tp:treatment-sec><tp:treatment-sec><!--Section generated to contain objects referenced in tp:taxon-treatment.--><fig id="F2" position="float" orientation="portrait"><label>Figure 2.</label><caption><p>Photographs of shells. <bold>A</bold> <italic><tp:taxon-name>Satsuma mellea stenozona</tp:taxon-name></italic> (Moellendorff, 1884) (FJIQBC 18221, Fuzhou, China) <bold>B</bold> <italic><tp:taxon-name>Satsuma meridionalis</tp:taxon-name></italic> (Moellendorff, 1884) (FJIQBC 18415, Guangdong, China) <bold>C</bold> <italic><tp:taxon-name>Satsuma uncopila</tp:taxon-name></italic> (Heude, 1882) (FJIQBC 18417, Hangzhou, China) <bold>D</bold> <italic><tp:taxon-name>Bradybaena virgo virgo</tp:taxon-name></italic> (Pilsbry, 1927) (FJIQBC 18432, Haerbin, China) <bold>E</bold> <italic><tp:taxon-name>Bradybaena virgo mongolia</tp:taxon-name></italic> subsp. n. (Holotype, FJIQBC 18466, Inner Mongolia, China).</p></caption><graphic xmlns:xlink="http://www.w3.org/1999/xlink" xlink:href="ZooKeys-372-001-g002.jpg" position="float" orientation="portrait" xlink:type="simple"/></fig><fig id="F3" position="float" orientation="portrait"><label>Figure 3.</label><caption><p>Ecological photographs of snails. <bold>A</bold> <italic><tp:taxon-name>Satsuma mellea stenozona</tp:taxon-name></italic> (Moellendorff, 1884) (National Forest Park, Fuzhou, Fujian) <bold>B</bold> <italic><tp:taxon-name>Satsuma meridionalis</tp:taxon-name></italic> (Moellendorff, 1884) (Luofu Mountain, Guangdong) <bold>C</bold> <italic><tp:taxon-name>Satsuma uncopila</tp:taxon-name></italic> (Heude, 1882) (Lingshan Hole, Hangzhou, Zhejiang).</p></caption><graphic xmlns:xlink="http://www.w3.org/1999/xlink" xlink:href="ZooKeys-372-001-g003.jpg" position="float" orientation="portrait" xlink:type="simple"/></fig><fig id="F4" position="float" orientation="portrait"><label>Figure 4.</label><caption><p>Reproductive system. <bold>A</bold> <italic><tp:taxon-name>Satsuma mellea stenozona</tp:taxon-name></italic> (Moellendorff, 1884) (FJIQBC 18237, Fuzhou, China) <bold>B</bold> <italic><tp:taxon-name>Satsuma meridionalis</tp:taxon-name></italic> (Moellendorff, 1884) (FJIQBC 18416, Guangdong, China) <bold>C</bold> <italic><tp:taxon-name>Satsuma uncopila</tp:taxon-name></italic> (Heude, 1882) (FJIQBC 18423, Hangzhou, China) <bold>D</bold> <italic><tp:taxon-name>Bradybaena virgo virgo</tp:taxon-name></italic> (Pilsbry, 1927) (FJIQBC 18462, Haerbin, China) <bold>E</bold> <italic><tp:taxon-name>Bradybaena virgo mongolia</tp:taxon-name></italic> subsp. n. (Paratype, FJIQBC 18471, Inner Mongolia, China).</p></caption><graphic xmlns:xlink="http://www.w3.org/1999/xlink" xlink:href="ZooKeys-372-001-g004.jpg" position="float" orientation="portrait" xlink:type="simple"/></fig><fig id="F5" position="float" orientation="portrait"><label>Figure 5.</label><caption><p>Phylogenetic tree inferred by maximum likelihood (ML) method based on <italic>COI</italic> gene. The tree is rooted with <italic><tp:taxon-name>Cornu aspersum</tp:taxon-name></italic> (Müller, 1774). Numbers near the nodes represent bootstrap values.</p></caption><graphic xmlns:xlink="http://www.w3.org/1999/xlink" xlink:href="ZooKeys-372-001-g005.jpg" position="float" orientation="portrait" xlink:type="simple"/></fig></tp:treatment-sec><ref-list><ref id="B7"><mixed-citation xmlns:xlink="http://www.w3.org/1999/xlink" xlink:type="simple"><person-group><name name-style="western"><surname>Chen</surname><given-names>DN</given-names></name><name name-style="western"><surname>Zhang</surname><given-names>GQ</given-names></name></person-group> (<year>2004</year>) <article-title>Fauna Sinica (Mollusca: Gastropoda: Stylommatophora: Bradybaenidae).</article-title><publisher-name>Science Press</publisher-name>, <publisher-loc>Beijing</publisher-loc>, <fpage>140</fpage>–<lpage>142</lpage>.</mixed-citation></ref></ref-list></tp:taxon-treatment>
