# Supplementary material for: Revision of three camaenid and one bradybaenid species (Gastropoda, Stylommatophora) from China based on morphological and molecular data, with description of a new bradybaenid subspecies from Inner Mongolia, China
Source: Zookeys. 2014 Jan 22;(372):1–16. doi: 10.3897/zookeys.372.6581 (PMC3909801; doi:10.3897/zookeys.372.6581)
Supplement: XML Treatment for Bradybaena virgo virgo [file zookeys.372.6581-treatment4.xml]

<!DOCTYPE tp:taxon-treatment
  PUBLIC "-//TaxonX//DTD Taxonomic Treatment Publishing DTD v0 20100105//EN" "tax-treatment-NSO.dtd">
<tp:taxon-treatment xmlns:tp="http://www.plazi.org/taxpub"><tp:treatment-meta><mixed-citation publication-type="journal"><person-group><name><surname>Wang</surname><given-names>Pei</given-names></name><name><surname>Xiao</surname><given-names>Qiong</given-names></name><name><surname>Zhou</surname><given-names>Wei-Chuan</given-names></name><name><surname>Hwang</surname><given-names>Chung-Chi</given-names></name></person-group><article-title>Revision of three camaenid and one bradybaenid species (Gastropoda, Stylommatophora) from China based on morphological and molecular data, with description of a new bradybaenid subspecies from Inner Mongolia, China</article-title><source>Zookeys</source><day>22</day><month>1</month><year>2014</year><volume>2014</volume><issue>372</issue><fpage>1</fpage><lpage>16</lpage><pub-id pub-id-type="doi">10.3897/zookeys.372.6581</pub-id></mixed-citation></tp:treatment-meta><tp:nomenclature><tp:taxon-name>
                            <tp:taxon-name-part taxon-name-part-type="genus">Bradybaena</tp:taxon-name-part>
                            <tp:taxon-name-part taxon-name-part-type="species">virgo</tp:taxon-name-part>
                            <tp:taxon-name-part taxon-name-part-type="subspecies">virgo</tp:taxon-name-part>
                            <object-id xmlns:xlink="http://www.w3.org/1999/xlink" xlink:type="simple">http://species-id.net/wiki/Bradybaena_virgo_virgo</object-id>
                        </tp:taxon-name><tp:taxon-authority>(Pilsbry, 1927)</tp:taxon-authority><xref ref-type="fig" rid="F2">Figs 2D</xref><xref ref-type="fig" rid="F4">; 4D</xref><tp:nomenclature-citation-list><tp:nomenclature-citation><tp:taxon-name>Ganesella virgo</tp:taxon-name><comment> Pilsbry, 1927: 461, pl. 35, f. 7.7a.</comment></tp:nomenclature-citation><tp:nomenclature-citation><tp:taxon-name>Ganesella murensis</tp:taxon-name><comment>, Cockerell, 1926: 227.</comment></tp:nomenclature-citation><tp:nomenclature-citation><tp:taxon-name>Fruticicola virgo</tp:taxon-name><comment>, Kuroda, 1941: 27–28.</comment></tp:nomenclature-citation><tp:nomenclature-citation><tp:taxon-name>Bradybaena (Virginihelix) virgo</tp:taxon-name><comment>, Kuroda, 1949, 64, f. 30.</comment></tp:nomenclature-citation><tp:nomenclature-citation><tp:taxon-name>Bradybaena (Virginihelix) virgo</tp:taxon-name><comment>, Habe, 1956, f. 1.</comment></tp:nomenclature-citation><tp:nomenclature-citation><tp:taxon-name>Ganesella virgo</tp:taxon-name><comment>, <xref ref-type="bibr" rid="B6">Chen and Gao 1987</xref>: 108, f. 138.</comment></tp:nomenclature-citation></tp:nomenclature-citation-list></tp:nomenclature><tp:treatment-sec sec-type="Type locality"><title>Type locality.</title><p>Uiju, North Pyongan, North Korea.</p></tp:treatment-sec><tp:treatment-sec sec-type="Material examined"><title>Material examined.</title><p>Plant Park of Haerbin, Heilongjiang (Aug. 26, 2008, <named-content xmlns:xlink="http://www.w3.org/1999/xlink" content-type="dwc:verbatimCoordinates" xlink:type="simple">45°42'31"N, 126°38'38"E</named-content>; FJIQBC 18432–18462); Suburb of Jidong, Heilongjiang (Aug. 29, 2008, 45°14'57”, 131°09'01"E; FJIQBC 18463–18465).</p></tp:treatment-sec><tp:treatment-sec sec-type="Shell"><title>Shell.</title><p>Dextral,medium sized, about 12.0 mm in height, 13.5 mm in width, thin but solid, semitranslucent, glossy, spherical. Whorls 6–6 <sup>1</sup>/<sub>2</sub>. Apex sharp. Suture deep. Spire conical, slowly increasing, convex. Body whorl fast expanding, convex, about 3/4 of height of shell. Surface pale white or yellow, with dense and clear growth lines, <!--PageBreak-->and unambiguous spiral lines. Aperture descending at the front, elliptical. Peristome reflected. Columellar lip reflected, partly covering umbilicus. Umbilicus small.</p></tp:treatment-sec><tp:treatment-sec sec-type="Reproductive system"><title>Reproductive system.</title><p>Penis long, slender, moderately wide. Flagellum absent. Penis retractor muscle thin, wide and short. Vas deferens short and slender. Oviduct short and inflated. Dart sac large, oval, with one smaller accessory sac. One mucus gland, kinkled. Pedunculus of bursa copulatrix slender, short. Bursa copulatrix oval.</p></tp:treatment-sec><tp:treatment-sec sec-type="Ecology"><title>Ecology.</title><p>The snail often lives on damp pastures, especially near ditch, or in grass.</p></tp:treatment-sec><tp:treatment-sec sec-type="Remark"><title>Remark.</title><p>This species is the first intermediate host of <!--PageBreak--><italic><tp:taxon-name>Eurytrema pancreaticum</tp:taxon-name></italic>, a parasite of humans and livestock (<xref ref-type="bibr" rid="B33">Tang et al. 1979</xref>; <xref ref-type="bibr" rid="B34">Tang et al. 1980</xref>; <xref ref-type="bibr" rid="B14">Gu et al. 1990</xref>). Recently, several studies on bionomics and control measures of the snail have been published. However, the taxonomic status has been unclear (<xref ref-type="bibr" rid="B42">Zhu et al. 1989</xref>; <xref ref-type="bibr" rid="B43">1990</xref>). Originally assigned to the <tp:taxon-name>Camaenidae</tp:taxon-name>, <italic><tp:taxon-name>Ganesella virgo</tp:taxon-name></italic> has subsequently been transferred to the <tp:taxon-name>Bradybaenidae</tp:taxon-name> based on anatomical and shell features by Kuroda (1941, 1949) and <xref ref-type="bibr" rid="B15">Habe (1956)</xref>. This treatment, however, has been widely neglected by Chinese workers. In the present study, we dissected several specimens collected in Haerbin and Jidong, Heilongjiang, and found that anatomical characters were in concordance with the description of Kuroda (1941, 1949) and <xref ref-type="bibr" rid="B15">Habe (1956)</xref>. In addition, the molecular phylogeny confirmed close relationships with other species in <italic><tp:taxon-name>Bradybaena</tp:taxon-name></italic>. Thus, <italic><tp:taxon-name>Ganesella virgo</tp:taxon-name></italic> is correctly placed in <italic><tp:taxon-name>Bradybaena</tp:taxon-name></italic>.</p></tp:treatment-sec><tp:treatment-sec><!--Section generated to contain objects referenced in tp:taxon-treatment.--><fig id="F2" position="float" orientation="portrait"><label>Figure 2.</label><caption><p>Photographs of shells. <bold>A</bold> <italic><tp:taxon-name>Satsuma mellea stenozona</tp:taxon-name></italic> (Moellendorff, 1884) (FJIQBC 18221, Fuzhou, China) <bold>B</bold> <italic><tp:taxon-name>Satsuma meridionalis</tp:taxon-name></italic> (Moellendorff, 1884) (FJIQBC 18415, Guangdong, China) <bold>C</bold> <italic><tp:taxon-name>Satsuma uncopila</tp:taxon-name></italic> (Heude, 1882) (FJIQBC 18417, Hangzhou, China) <bold>D</bold> <italic><tp:taxon-name>Bradybaena virgo virgo</tp:taxon-name></italic> (Pilsbry, 1927) (FJIQBC 18432, Haerbin, China) <bold>E</bold> <italic><tp:taxon-name>Bradybaena virgo mongolia</tp:taxon-name></italic> subsp. n. (Holotype, FJIQBC 18466, Inner Mongolia, China).</p></caption><graphic xmlns:xlink="http://www.w3.org/1999/xlink" xlink:href="ZooKeys-372-001-g002.jpg" position="float" orientation="portrait" xlink:type="simple"/></fig><fig id="F4" position="float" orientation="portrait"><label>Figure 4.</label><caption><p>Reproductive system. <bold>A</bold> <italic><tp:taxon-name>Satsuma mellea stenozona</tp:taxon-name></italic> (Moellendorff, 1884) (FJIQBC 18237, Fuzhou, China) <bold>B</bold> <italic><tp:taxon-name>Satsuma meridionalis</tp:taxon-name></italic> (Moellendorff, 1884) (FJIQBC 18416, Guangdong, China) <bold>C</bold> <italic><tp:taxon-name>Satsuma uncopila</tp:taxon-name></italic> (Heude, 1882) (FJIQBC 18423, Hangzhou, China) <bold>D</bold> <italic><tp:taxon-name>Bradybaena virgo virgo</tp:taxon-name></italic> (Pilsbry, 1927) (FJIQBC 18462, Haerbin, China) <bold>E</bold> <italic><tp:taxon-name>Bradybaena virgo mongolia</tp:taxon-name></italic> subsp. n. (Paratype, FJIQBC 18471, Inner Mongolia, China).</p></caption><graphic xmlns:xlink="http://www.w3.org/1999/xlink" xlink:href="ZooKeys-372-001-g004.jpg" position="float" orientation="portrait" xlink:type="simple"/></fig></tp:treatment-sec><ref-list><ref id="B6"><mixed-citation xmlns:xlink="http://www.w3.org/1999/xlink" xlink:type="simple"><person-group><name name-style="western"><surname>Chen</surname><given-names>DN</given-names></name><name name-style="western"><surname>Gao</surname><given-names>JX</given-names></name></person-group> (<year>1987</year>) <source>Economic fauna sinica of China (Terrestrial Mollusca).</source><publisher-name>Science Press</publisher-name>, <publisher-loc>Beijing</publisher-loc>, <lpage>186</lpage> pp.</mixed-citation></ref><ref id="B33"><mixed-citation xmlns:xlink="http://www.w3.org/1999/xlink" xlink:type="simple"><person-group><name name-style="western"><surname>Tang</surname><given-names>CT</given-names></name><name name-style="western"><surname>Cui</surname><given-names>GW</given-names></name><name name-style="western"><surname>Dong</surname><given-names>YC</given-names></name><name name-style="western"><surname>Wang</surname><given-names>YL</given-names></name><name name-style="western"><surname>Nu</surname><given-names>M</given-names></name><name name-style="western"><surname>Lv</surname><given-names>HC</given-names></name><name name-style="western"><surname>Lin</surname><given-names>TM</given-names></name><name name-style="western"><surname>Zhang</surname><given-names>CP</given-names></name><name name-style="western"><surname>Chen</surname><given-names>M</given-names></name><name name-style="western"><surname>Sun</surname><given-names>GJ</given-names></name><name name-style="western"><surname>Qian</surname><given-names>YC</given-names></name></person-group> (<year>1979</year>) <article-title>Biological studies of <italic>Eurytrema pancre aticum</italic> in Heilongjiang province.</article-title><source>Journal of Xiamen University</source><volume>2</volume>: <fpage>131</fpage>-<lpage>142</lpage>.</mixed-citation></ref><ref id="B34"><mixed-citation xmlns:xlink="http://www.w3.org/1999/xlink" xlink:type="simple"><person-group><name name-style="western"><surname>Tang</surname><given-names>CT</given-names></name><name name-style="western"><surname>Tang</surname><given-names>ZT</given-names></name><name name-style="western"><surname>Cui</surname><given-names>GW</given-names></name><name name-style="western"><surname>Shen</surname><given-names>ZM</given-names></name><name name-style="western"><surname>Zhang</surname><given-names>XB</given-names></name><name name-style="western"><surname>Lu</surname><given-names>HC</given-names></name><name name-style="western"><surname>Chen</surname><given-names>M</given-names></name><name name-style="western"><surname>Zhang</surname><given-names>CP</given-names></name></person-group> (<year>1980</year>) <article-title>Studies on the biology of <italic>Dicrocoelium chinensis</italic>.</article-title><source>Acta Zoologica Sinica</source><volume>26</volume>: <fpage>346</fpage>-<lpage>355</lpage>.</mixed-citation></ref><ref id="B14"><mixed-citation xmlns:xlink="http://www.w3.org/1999/xlink" xlink:type="simple"><person-group><name name-style="western"><surname>Gu</surname><given-names>JT</given-names></name><name name-style="western"><surname>Liu</surname><given-names>RK</given-names></name><name name-style="western"><surname>Li</surname><given-names>QF</given-names></name><name name-style="western"><surname>Wang</surname><given-names>XM</given-names></name><name name-style="western"><surname>Da</surname><given-names>LT</given-names></name><name name-style="western"><surname>Tang</surname><given-names>CT</given-names></name><name name-style="western"><surname>Tang</surname><given-names>ZZ</given-names></name></person-group> (<year>1990</year>) <article-title>Epidemiological survey on <italic>Eurytrema pancreaticum</italic> and <italic>Dicrocoelium chinensis</italic> in sheep in the southern area of Daxinganling Mountain of Inner Mongolia.</article-title><source>Chinese Journal of Veterinary Science and Technology</source><volume>3</volume>: <fpage>15</fpage>-<lpage>16</lpage>.</mixed-citation></ref><ref id="B42"><mixed-citation xmlns:xlink="http://www.w3.org/1999/xlink" xlink:type="simple"><person-group><name name-style="western"><surname>Zhu</surname><given-names>DP</given-names></name><name name-style="western"><surname>Yin</surname><given-names>JY</given-names></name><name name-style="western"><surname>Da</surname><given-names>LT</given-names></name><name name-style="western"><surname>Zhang</surname><given-names>QW</given-names></name><name name-style="western"><surname>Li</surname><given-names>QF</given-names></name></person-group> (<year>1989</year>) <article-title>Toxic effect of molluscacide and nicotinanilide on <italic>Ganesella virgo</italic>.</article-title><source>Chinese Journal of Veterinary Medicine</source><volume>15</volume>: <fpage>10</fpage>-<lpage>11</lpage>.</mixed-citation></ref><ref id="B43"><mixed-citation xmlns:xlink="http://www.w3.org/1999/xlink" xlink:type="simple"><person-group><name name-style="western"><surname>Zhu</surname><given-names>DP</given-names></name><name name-style="western"><surname>Yin</surname><given-names>JY</given-names></name><name name-style="western"><surname>Da</surname><given-names>LT</given-names></name><name name-style="western"><surname>Zhang</surname><given-names>QW</given-names></name><name name-style="western"><surname>Li</surname><given-names>QF</given-names></name></person-group> (<year>1990</year>) <article-title>Studies on molluscicidal effect of bromoacetamide against <italic>Ganesella virgo</italic>.</article-title><source>Chinese Journal of Parasitology and Parasitic Diseases</source><volume>3</volume>: <fpage>54</fpage>-<lpage>56</lpage>.</mixed-citation></ref><ref id="B15"><mixed-citation xmlns:xlink="http://www.w3.org/1999/xlink" xlink:type="simple"><person-group><name name-style="western"><surname>Habe</surname><given-names>T</given-names></name></person-group> (<year>1956</year>) <article-title>Notes on four Korean land snails.</article-title><source>Doubutsugaku Zasshi</source><volume>65</volume>: <fpage>191</fpage>-<lpage>193</lpage>.</mixed-citation></ref></ref-list></tp:taxon-treatment>
