# Supplementary material for: Revision of three camaenid and one bradybaenid species (Gastropoda, Stylommatophora) from China based on morphological and molecular data, with description of a new bradybaenid subspecies from Inner Mongolia, China
Source: Zookeys. 2014 Jan 22;(372):1–16. doi: 10.3897/zookeys.372.6581 (PMC3909801; doi:10.3897/zookeys.372.6581)
Supplement: XML Treatment for Bradybaena virgo mongolia [file zookeys.372.6581-treatment5.xml]

<!DOCTYPE tp:taxon-treatment
  PUBLIC "-//TaxonX//DTD Taxonomic Treatment Publishing DTD v0 20100105//EN" "tax-treatment-NSO.dtd">
<tp:taxon-treatment xmlns:tp="http://www.plazi.org/taxpub"><tp:treatment-meta><mixed-citation publication-type="journal"><person-group><name><surname>Wang</surname><given-names>Pei</given-names></name><name><surname>Xiao</surname><given-names>Qiong</given-names></name><name><surname>Zhou</surname><given-names>Wei-Chuan</given-names></name><name><surname>Hwang</surname><given-names>Chung-Chi</given-names></name></person-group><article-title>Revision of three camaenid and one bradybaenid species (Gastropoda, Stylommatophora) from China based on morphological and molecular data, with description of a new bradybaenid subspecies from Inner Mongolia, China</article-title><source>Zookeys</source><day>22</day><month>1</month><year>2014</year><volume>2014</volume><issue>372</issue><fpage>1</fpage><lpage>16</lpage><pub-id pub-id-type="doi">10.3897/zookeys.372.6581</pub-id></mixed-citation></tp:treatment-meta><tp:nomenclature><tp:taxon-name>
                            <tp:taxon-name-part taxon-name-part-type="genus">Bradybaena</tp:taxon-name-part>
                            <tp:taxon-name-part taxon-name-part-type="species">virgo</tp:taxon-name-part>
                            <tp:taxon-name-part taxon-name-part-type="subspecies">mongolia</tp:taxon-name-part>
                            <object-id xmlns:xlink="http://www.w3.org/1999/xlink" content-type="zoobank" xlink:type="simple">http://zoobank.org/58D99BDE-0764-49DE-9954-B3C5EE7A024C</object-id>
                            <object-id xmlns:xlink="http://www.w3.org/1999/xlink" xlink:type="simple">http://species-id.net/wiki/Bradybaena_virgo_mongolia</object-id>
                        </tp:taxon-name><tp:taxon-authority>Wang &amp; Zhou</tp:taxon-authority><tp:taxon-status xmlns:xlink="http://www.w3.org/1999/xlink" xlink:type="simple">subsp. n.</tp:taxon-status><xref ref-type="fig" rid="F2">Fig. 2E</xref><xref ref-type="fig" rid="F4">; 4E</xref></tp:nomenclature><tp:treatment-sec sec-type="Etymology"><title>Etymology.</title><p>For the type locality, adjective.</p></tp:treatment-sec><tp:treatment-sec sec-type="Holotype"><title>Holotype.</title><p>(FJIQBC 18466) Shell height 6.5 mm, width 7.0 mm, height of aperture 3.5 mm, width of aperture 3.6 mm, October 5, 1982, collected from the type locality.</p></tp:treatment-sec><tp:treatment-sec sec-type="Paratypes 14 specimens"><title>Paratypes 14 specimens.</title><p>(FJIQBC 18467–18471) and (IZCAS TM 126010–126018) Shell height 5.5–7.0 (6.4±0.40) mm, width 6.4–7.5 (7.1±0.25) mm, height of aperture 3.2–3.6 (3.4±0.13) mm, width of aperture 3.3–3.7 (3.5±0.16) mm, October 5, 1982, collected from the type locality.</p></tp:treatment-sec><tp:treatment-sec sec-type="Type locality"><title>Type locality.</title><p>The grassland of Zhalaiteqi, Inner Mongolia, China (<named-content xmlns:xlink="http://www.w3.org/1999/xlink" content-type="dwc:verbatimCoordinates" xlink:type="simple">46°43'59"N, 123°19'20"E</named-content>).</p></tp:treatment-sec><tp:treatment-sec sec-type="Description"><title>Description.</title><p>Dextral, small sized, thin but solid, semi-translucent, lustrous, globular. Whorls 6 on average, with conical spire. Shell light yellow or white in color, with some dense and well-developed growth lines. Spiral lines on body whorl weak. Apex sharp. Suture deep. Last whorl constricted, expanded towards the base, convex, comprising about 3/4 of shell high. Aperture elliptical. Peristome reflected, with white, thickened callus inside. Inner lip and columellar lip reflected, partly covering umbilicus. Umbilicus narrow, deep.</p></tp:treatment-sec><tp:treatment-sec sec-type="Reproductive system"><title>Reproductive system.</title><p>Penis long. Flagellum absent. Penis retractor muscle slender, moderately long. Vas deferens moderately long. Oviduct short and thick. Vagina short. Dart sac inflated, thick. Accessory sac small. Two mucus glands. Pedunculus of bursa copulatrix slender, but not long. Bursa copulatrix oval.</p></tp:treatment-sec><tp:treatment-sec sec-type="Ecology"><title>Ecology.</title><p>The snail usually lives on damp pastures, especially in tall and dense grass, i.e., <italic><tp:taxon-name>Achnatherum splendens</tp:taxon-name></italic>. However, it is difficult to collect this animal because of serious grassland degradation in Inner Mongolia.</p></tp:treatment-sec><tp:treatment-sec sec-type="Remark"><title>Remark.</title><p>The new subspecies resembles <!--PageBreak--><italic><tp:taxon-name>Bradybaena virgo virgo</tp:taxon-name></italic> in morphology, but the two subspecies can be differentiated by the following characteristics: (1) The subspecies <italic>mongolia</italic> has a smaller shell (shell height 5.5–7.0 mm, width 6.4–7.5 mm) than <italic><tp:taxon-name>Bradybaena virgo virgo</tp:taxon-name></italic> (shell height 12.0 mm, width 13.5 mm), (2) it has two mucus glands instead of one in the nominate form, and (3) its umbilicus is wider (about 1/9 of the shell width) than in the nominate form (about 1/12 of the shell width).</p></tp:treatment-sec><tp:treatment-sec><!--Section generated to contain objects referenced in tp:taxon-treatment.--><fig id="F2" position="float" orientation="portrait"><label>Figure 2.</label><caption><p>Photographs of shells. <bold>A</bold> <italic><tp:taxon-name>Satsuma mellea stenozona</tp:taxon-name></italic> (Moellendorff, 1884) (FJIQBC 18221, Fuzhou, China) <bold>B</bold> <italic><tp:taxon-name>Satsuma meridionalis</tp:taxon-name></italic> (Moellendorff, 1884) (FJIQBC 18415, Guangdong, China) <bold>C</bold> <italic><tp:taxon-name>Satsuma uncopila</tp:taxon-name></italic> (Heude, 1882) (FJIQBC 18417, Hangzhou, China) <bold>D</bold> <italic><tp:taxon-name>Bradybaena virgo virgo</tp:taxon-name></italic> (Pilsbry, 1927) (FJIQBC 18432, Haerbin, China) <bold>E</bold> <italic><tp:taxon-name>Bradybaena virgo mongolia</tp:taxon-name></italic> subsp. n. (Holotype, FJIQBC 18466, Inner Mongolia, China).</p></caption><graphic xmlns:xlink="http://www.w3.org/1999/xlink" xlink:href="ZooKeys-372-001-g002.jpg" position="float" orientation="portrait" xlink:type="simple"/></fig><fig id="F4" position="float" orientation="portrait"><label>Figure 4.</label><caption><p>Reproductive system. <bold>A</bold> <italic><tp:taxon-name>Satsuma mellea stenozona</tp:taxon-name></italic> (Moellendorff, 1884) (FJIQBC 18237, Fuzhou, China) <bold>B</bold> <italic><tp:taxon-name>Satsuma meridionalis</tp:taxon-name></italic> (Moellendorff, 1884) (FJIQBC 18416, Guangdong, China) <bold>C</bold> <italic><tp:taxon-name>Satsuma uncopila</tp:taxon-name></italic> (Heude, 1882) (FJIQBC 18423, Hangzhou, China) <bold>D</bold> <italic><tp:taxon-name>Bradybaena virgo virgo</tp:taxon-name></italic> (Pilsbry, 1927) (FJIQBC 18462, Haerbin, China) <bold>E</bold> <italic><tp:taxon-name>Bradybaena virgo mongolia</tp:taxon-name></italic> subsp. n. (Paratype, FJIQBC 18471, Inner Mongolia, China).</p></caption><graphic xmlns:xlink="http://www.w3.org/1999/xlink" xlink:href="ZooKeys-372-001-g004.jpg" position="float" orientation="portrait" xlink:type="simple"/></fig></tp:treatment-sec></tp:taxon-treatment>
